# Supplementary material for: Impact of System and Diagnostic Errors on Medical Litigation Outcomes: Machine Learning-Based Prediction Models
Source: Healthcare (Basel). 2022 May 12;10(5):892. doi: 10.3390/healthcare10050892 (PMC9140545; doi:10.3390/healthcare10050892)
Supplement: Supplementary file 1 [file healthcare-10-00892-s001.zip]

Archive with 1 entries (1 files):
- healthcare-1714408-supplementary.pdf
